# Supplementary material for: Exploring Taxifolin Polymorphs: Insights on Hydrate and Anhydrous Forms
Source: Pharmaceutics. 2021 Aug 25;13(9):1328. doi: 10.3390/pharmaceutics13091328 (PMC8469002; doi:10.3390/pharmaceutics13091328)
Supplement: Supplementary file 1 [file pharmaceutics-13-01328-s001.zip]

Archive with 1 entries (1 files):
- pharmaceutics-1340000.pdf
